# Supplementary material for: Self-Assembling Injectable Hydrogel for Controlled Drug Delivery of Antimuscular Atrophy Drug Tilorone
Source: Pharmaceutics. 2022 Dec 6;14(12):2723. doi: 10.3390/pharmaceutics14122723 (PMC9782908; doi:10.3390/pharmaceutics14122723)
Supplement: Supplementary file 1 [file pharmaceutics-14-02723-s001.zip]

Archive with 1 entries (1 files):
- pharmaceutics-1971684-supplementary.pdf
